# Supplementary material for: Effects of Infant Formula Type on Early Childhood Growth Outcomes: A Retrospective Cohort Study
Source: Nutrients. 2025 Sep 30;17(19):3111. doi: 10.3390/nu17193111 (PMC12525715; doi:10.3390/nu17193111)
Supplement: Supplementary file 1 [file nutrients-17-03111-s001.zip]

Archive with 1 entries (1 files):
- nutrients-3859951-supplementary.pdf
